# Supplementary material for: Standardized Outcomes Measures in Physical Therapy Practice for Treatment and Rehabilitation of Cerebral PALSY: A Systematic Review
Source: J Pers Med. 2021 Jun 26;11(7):604. doi: 10.3390/jpm11070604 (PMC8303849; doi:10.3390/jpm11070604)
Supplement: Supplementary file 1 [file jpm-11-00604-s001.zip]

Archive with 1 entries (1 files):
- jpm-1168910-supplementary.pdf
